# Supplementary material for: Identification of Bradyrhizobium elkanii USDA61 Type III Effectors Determining Symbiosis with Vigna mungo
Source: Genes (Basel). 2020 Apr 27;11(5):474. doi: 10.3390/genes11050474 (PMC7291247; doi:10.3390/genes11050474)
Supplement: Supplementary file 1 [file genes-11-00474-s001.zip]

Archive with 32 entries (31 files):
- Sup dataset_Nguyen et al_Genes 2020/
- __MACOSX/._Sup dataset_Nguyen et al_Genes 2020
- Sup dataset_Nguyen et al_Genes 2020/FigS7_Model for T3Es vs V.mungo(ori).pptx
- __MACOSX/Sup dataset_Nguyen et al_Genes 2020/._FigS7_Model for T3Es vs V.mungo(ori).pptx
- Sup dataset_Nguyen et al_Genes 2020/DataS1_Gene sequences.docx
- __MACOSX/Sup dataset_Nguyen et al_Genes 2020/._DataS1_Gene sequences.docx
- Sup dataset_Nguyen et al_Genes 2020/FigS6_Genome context&NopL features(ori)_2.pptx
- __MACOSX/Sup dataset_Nguyen et al_Genes 2020/._FigS6_Genome context&NopL features(ori)_2.pptx
- Sup dataset_Nguyen et al_Genes 2020/DataS4_Align NopLs vs rhizobial homologs.docx
- __MACOSX/Sup dataset_Nguyen et al_Genes 2020/._DataS4_Align NopLs vs rhizobial homologs.docx
- Sup dataset_Nguyen et al_Genes 2020/.DS_Store
- __MACOSX/Sup dataset_Nguyen et al_Genes 2020/._.DS_Store
- Sup dataset_Nguyen et al_Genes 2020/FigS5_V. mungo morphology(ori).pptx
- __MACOSX/Sup dataset_Nguyen et al_Genes 2020/._FigS5_V. mungo morphology(ori).pptx
- Sup dataset_Nguyen et al_Genes 2020/FigS3_PI sym properties(ori).pptx
- __MACOSX/Sup dataset_Nguyen et al_Genes 2020/._FigS3_PI sym properties(ori).pptx
- Sup dataset_Nguyen et al_Genes 2020/FigS2_V. mungo cultivar sym(ori).pptx
- __MACOSX/Sup dataset_Nguyen et al_Genes 2020/._FigS2_V. mungo cultivar sym(ori).pptx
- Sup dataset_Nguyen et al_Genes 2020/FigS1_Vigna species sym(ori).pptx
- __MACOSX/Sup dataset_Nguyen et al_Genes 2020/._FigS1_Vigna species sym(ori).pptx
- Sup dataset_Nguyen et al_Genes 2020/TabS3_Seeds.docx
- __MACOSX/Sup dataset_Nguyen et al_Genes 2020/._TabS3_Seeds.docx
- Sup dataset_Nguyen et al_Genes 2020/FigS4_RhcJ&TtsI phylogenies(ori).pptx
- __MACOSX/Sup dataset_Nguyen et al_Genes 2020/._FigS4_RhcJ&TtsI phylogenies(ori).pptx
- Sup dataset_Nguyen et al_Genes 2020/DataS3_NLS search(ori).docx
- __MACOSX/Sup dataset_Nguyen et al_Genes 2020/._DataS3_NLS search(ori).docx
- Sup dataset_Nguyen et al_Genes 2020/DataS2_Align NopPs vs. NopP peptides.docx
- __MACOSX/Sup dataset_Nguyen et al_Genes 2020/._DataS2_Align NopPs vs. NopP peptides.docx
- Sup dataset_Nguyen et al_Genes 2020/TabS2_Oligonucleotides.docx
- __MACOSX/Sup dataset_Nguyen et al_Genes 2020/._TabS2_Oligonucleotides.docx
- Sup dataset_Nguyen et al_Genes 2020/TabS1_Strains&plasmids_revised_HPN_SO.docx
- __MACOSX/Sup dataset_Nguyen et al_Genes 2020/._TabS1_Strains&plasmids_revised_HPN_SO.docx
